# Supplementary material for: Feedback of action outcome retrospectively influences sense of agency in a continuous action task
Source: PLoS One. 2018 Aug 23;13(8):e0202690. doi: 10.1371/journal.pone.0202690 (PMC6107221; doi:10.1371/journal.pone.0202690)
Supplement: S1 Table — (XLSX) [file pone.0202690.s001.xlsx]

## Sheet: Sheet1
Table S1. Individual information in each experimental condition
ID	Gender	Age	Judgment	Delay	Obstacle	RT	Key press	SoA	The number of assigned trials
1	F	23	Judgment-Failed	250	1	12.0702	11.1111	53.9056	18
1	F	23	Judgment-Failed	250	4	13.9648	18.0909	51.8455	11
1	F	23	Judgment-Failed	750	1	15.8466	17.2	55.17	10
1	F	23	Judgment-Failed	750	4	9.65248	9.14286	48.5429	7
1	F	23	Judgment-Successful	250	1	10.5649	7.9	59.81	10
1	F	23	Judgment-Successful	250	4	13.1999	16	65.8727	11
1	F	23	Judgment-Successful	750	1	19.7738	25.4444	59.3611	18
1	F	23	Judgment-Successful	750	4	10.5831	6.22222	64.9222	9
1	F	23	Obstacle-Failed	250	1	34.2415	50	60.6	2
1	F	23	Obstacle-Failed	250	4	12.6688	10.5	43.3125	8
1	F	23	Obstacle-Failed	750	1	40.433	59.5	36.45	2
1	F	23	Obstacle-Failed	750	4	16.7561	23.8571	42.2357	14
2	F	21	Judgment-Failed	250	1	8.40431	8.4	28.1867	15
2	F	21	Judgment-Failed	250	4	9.67881	7.16667	27.8833	12
2	F	21	Judgment-Failed	750	1	18.5127	37.2143	33.3071	14
2	F	21	Judgment-Failed	750	4	13.5663	25.1429	33.9857	7
2	F	21	Judgment-Successful	250	1	11.7472	9.92857	42.9929	14
2	F	21	Judgment-Successful	250	4	8.11956	8.6	43.1267	15
2	F	21	Judgment-Successful	750	1	17.6831	24.3077	35.2923	13
2	F	21	Judgment-Successful	750	4	17.2354	19.6667	46.9	15
2	F	21	Obstacle-Failed	250	1	7.28301	8	8.1	1
2	F	21	Obstacle-Failed	250	4	9.61633	7	10.3333	3
2	F	21	Obstacle-Failed	750	1	12.1775	16.6667	30.2	3
2	F	21	Obstacle-Failed	750	4	20.4749	28.5	16.6125	8
3	F	22	Judgment-Failed	250	1	16.1929	16.75	71.9333	12
3	F	22	Judgment-Failed	250	4	14.6499	9.55556	56.0111	9
3	F	22	Judgment-Failed	750	1	27.3291	27.1667	63.975	12
3	F	22	Judgment-Failed	750	4	21.2467	21.9091	56.3182	11
3	F	22	Judgment-Successful	250	1	14.7411	15.6	90.3533	15
3	F	22	Judgment-Successful	250	4	15.972	14	97.0833	6
3	F	22	Judgment-Successful	750	1	40.7687	53.6667	68.6067	15
3	F	22	Judgment-Successful	750	4	32.8762	37.4286	59.5286	7
3	F	22	Obstacle-Failed	250	1	12.5889	17	30.5	3
3	F	22	Obstacle-Failed	250	4	14.4489	16.6667	31.4667	15
3	F	22	Obstacle-Failed	750	1	7.99995	2	20	3
3	F	22	Obstacle-Failed	750	4	18.9235	18.25	27.6583	12
4	M	23	Judgment-Failed	250	1	10.3177	12.5833	25.4833	12
4	M	23	Judgment-Failed	250	4	17.8081	14.6667	33.5833	12
4	M	23	Judgment-Failed	750	1	21.0943	31.4667	33.1	15
4	M	23	Judgment-Failed	750	4	18.6904	14.8889	30.7111	9
4	M	23	Judgment-Successful	250	1	14.0441	19.6667	61.56	15
4	M	23	Judgment-Successful	250	4	16.122	18.75	59.6333	12
4	M	23	Judgment-Successful	750	1	12.9282	15	66.45	10
4	M	23	Judgment-Successful	750	4	13.6303	22.8333	66.95	6
4	M	23	Obstacle-Failed	250	1	18.4607	16	25.5	3
4	M	23	Obstacle-Failed	250	4	12.0915	20	30.7	6
4	M	23	Obstacle-Failed	750	1	13.9398	21	28.12	5
4	M	23	Obstacle-Failed	750	4	17.0963	25.4	30.6733	15
5	M	19	Judgment-Failed	250	1	7.47835	9.07143	26.0929	14
5	M	19	Judgment-Failed	250	4	9.19207	13.7273	31.8091	11
5	M	19	Judgment-Failed	750	1	16.406	27.25	20.1625	8
5	M	19	Judgment-Failed	750	4	12.1103	19.8182	31.8091	11
5	M	19	Judgment-Successful	250	1	11.3809	16.2	70.9	15
5	M	19	Judgment-Successful	250	4	8.34131	9.78571	77.1429	14
5	M	19	Judgment-Successful	750	1	17.2697	25.65	67.66	20
5	M	19	Judgment-Successful	750	4	15.2878	18.8571	66.2714	7
5	M	19	Obstacle-Failed	250	1	9.11643	18	17.8	1
5	M	19	Obstacle-Failed	250	4	9.74971	17	38.88	5
5	M	19	Obstacle-Failed	750	1	7.89183	13	13.55	2
5	M	19	Obstacle-Failed	750	4	13.315	22.0833	19.1917	12
6	F	22	Judgment-Failed	250	1	25.4439	17.2857	38.8143	14
6	F	22	Judgment-Failed	250	4	42.83	43.4	35.36	5
6	F	22	Judgment-Failed	750	1	32.9255	26.4545	41.1	11
6	F	22	Judgment-Failed	750	4	12.0442	6.16667	25.4167	6
6	F	22	Judgment-Successful	250	1	26.1886	16.4667	53.1867	15
6	F	22	Judgment-Successful	250	4	20.8248	16.6429	61.0286	14
6	F	22	Judgment-Successful	750	1	37.7427	38	56.65	12
6	F	22	Judgment-Successful	750	4	22.8387	20.5	52.5667	6
6	F	22	Obstacle-Failed	250	1	6.53302	7	35.9	1
6	F	22	Obstacle-Failed	250	4	16.5679	8.54545	25.2727	11
6	F	22	Obstacle-Failed	750	1	14.4116	14.2857	26.3143	7
6	F	22	Obstacle-Failed	750	4	10.358	7	22.8667	18
7	M	19	Judgment-Failed	250	1	8.96489	14.1	41.22	10
7	M	19	Judgment-Failed	250	4	6.97993	10	36.3545	11
7	M	19	Judgment-Failed	750	1	11.1042	16.5455	32.4091	11
7	M	19	Judgment-Failed	750	4	10.1763	16.9	28.96	10
7	M	19	Judgment-Successful	250	1	7.24642	9.25	44.18	20
7	M	19	Judgment-Successful	250	4	6.68638	6.86667	47.8533	15
7	M	19	Judgment-Successful	750	1	9.18754	11.8421	36.2421	19
7	M	19	Judgment-Successful	750	4	8.66289	10.8571	38.4786	14
7	M	19	Obstacle-Failed	250	1	NA	NA	NA	0
7	M	19	Obstacle-Failed	250	4	6.95394	12.25	32.975	4
7	M	19	Obstacle-Failed	750	1	NA	NA	NA	0
7	M	19	Obstacle-Failed	750	4	7.86907	11	31.7167	6
8	M	22	Judgment-Failed	250	1	9.29851	14.0769	79.6846	13
8	M	22	Judgment-Failed	250	4	10.0038	15.4118	74.9471	17
8	M	22	Judgment-Failed	750	1	14.706	34.3636	40.2727	11
8	M	22	Judgment-Failed	750	4	15.8485	33.8462	43.1231	13
8	M	22	Judgment-Successful	250	1	8.65203	7.75	83.8812	16
8	M	22	Judgment-Successful	250	4	7.9291	12.8333	80.075	12
8	M	22	Judgment-Successful	750	1	12.8187	25.8	45.5267	15
8	M	22	Judgment-Successful	750	4	11.1908	17.5556	59.7333	9
8	M	22	Obstacle-Failed	250	1	29.4671	22	50.8	1
8	M	22	Obstacle-Failed	250	4	6.73287	2	78.8	1
8	M	22	Obstacle-Failed	750	1	14.0166	31.5	14.7	4
8	M	22	Obstacle-Failed	750	4	12.7001	30.875	24.6	8
9	M	21	Judgment-Failed	250	1	10.6473	7.61538	62.8308	13
9	M	21	Judgment-Failed	250	4	11.9428	5.91667	64.95	12
9	M	21	Judgment-Failed	750	1	12.0663	9.4375	45.6938	16
9	M	21	Judgment-Failed	750	4	18.8214	12.6	35.13	10
9	M	21	Judgment-Successful	250	1	10.6168	9.70588	87.0647	17
9	M	21	Judgment-Successful	250	4	11.985	6.23529	79.2176	17
9	M	21	Judgment-Successful	750	1	13.3151	9.42857	67.8429	14
9	M	21	Judgment-Successful	750	4	19.0739	10.8462	71.2231	13
9	M	21	Obstacle-Failed	250	1	NA	NA	NA	0
9	M	21	Obstacle-Failed	250	4	7.03294	6	16.8	1
9	M	21	Obstacle-Failed	750	1	NA	NA	NA	0
9	M	21	Obstacle-Failed	750	4	16.4998	12	19.8714	7
10	M	21	Judgment-Failed	250	1	10.8963	18.1053	50.0105	19
10	M	21	Judgment-Failed	250	4	10.1893	7.125	49.25	16
10	M	21	Judgment-Failed	750	1	18.533	24.3333	47.5417	12
10	M	21	Judgment-Failed	750	4	11.5729	23.1	42.27	10
10	M	21	Judgment-Successful	250	1	9.55463	7.3	78.89	10
10	M	21	Judgment-Successful	250	4	9.34973	7.11111	84.0111	9
10	M	21	Judgment-Successful	750	1	15.5785	21.6667	78.5533	15
10	M	21	Judgment-Successful	750	4	15.5168	26	81.25	10
10	M	21	Obstacle-Failed	250	1	9.83283	24	35.5	1
10	M	21	Obstacle-Failed	250	4	10.7033	12.6	38.2	5
10	M	21	Obstacle-Failed	750	1	14.9996	19	45.3667	3
10	M	21	Obstacle-Failed	750	4	12.7698	16.7	36.65	10
11	F	20	Judgment-Failed	250	1	11.6538	28.8125	62.6187	16
11	F	20	Judgment-Failed	250	4	13.989	31	55.3727	11
11	F	20	Judgment-Failed	750	1	14.4672	26.8889	41.6333	18
11	F	20	Judgment-Failed	750	4	22.3872	33	37.2125	8
11	F	20	Judgment-Successful	250	1	9.01944	19.3636	68.8636	11
11	F	20	Judgment-Successful	250	4	9.5206	18.25	74.75	12
11	F	20	Judgment-Successful	750	1	21.2849	39.5556	45.6667	9
11	F	20	Judgment-Successful	750	4	10.5621	13	47.6375	8
11	F	20	Obstacle-Failed	250	1	10.7993	22.6667	52.7667	3
11	F	20	Obstacle-Failed	250	4	14.395	31.2857	48.2714	7
11	F	20	Obstacle-Failed	750	1	30.3329	97	17.7333	3
11	F	20	Obstacle-Failed	750	4	16.2889	29.6429	35.7214	14
12	F	20	Judgment-Failed	250	1	16.6125	11.8462	57.5846	13
12	F	20	Judgment-Failed	250	4	7.98971	5	56.23	10
12	F	20	Judgment-Failed	750	1	23.0293	21.3846	61.2154	13
12	F	20	Judgment-Failed	750	4	11.5445	8.375	59.575	16
12	F	20	Judgment-Successful	250	1	14.1806	7.92857	61.9714	14
12	F	20	Judgment-Successful	250	4	10.5332	7.07143	68.5286	14
12	F	20	Judgment-Successful	750	1	22.6242	20	58.4385	13
12	F	20	Judgment-Successful	750	4	14.0664	11.125	69.2875	8
12	F	20	Obstacle-Failed	250	1	8.08304	4	56.4667	3
12	F	20	Obstacle-Failed	250	4	19.7168	19.1667	52.75	6
12	F	20	Obstacle-Failed	750	1	10.0789	5.5	47.475	4
12	F	20	Obstacle-Failed	750	4	11.3441	9.83333	43.9333	6
13	M	22	Judgment-Failed	250	1	8.26502	9.15385	57.0692	13
13	M	22	Judgment-Failed	250	4	7.94195	5.46154	53.9615	13
13	M	22	Judgment-Failed	750	1	12.2609	24.5833	47.9333	12
13	M	22	Judgment-Failed	750	4	11.9907	19.3846	51.0462	13
13	M	22	Judgment-Successful	250	1	7.0106	7.11765	63.7059	17
13	M	22	Judgment-Successful	250	4	9.24847	13.2667	67.28	15
13	M	22	Judgment-Successful	750	1	10.2763	16	69.34	15
13	M	22	Judgment-Successful	750	4	9.8683	12.875	66.0625	8
13	M	22	Obstacle-Failed	250	1	NA	NA	NA	0
13	M	22	Obstacle-Failed	250	4	7.55827	11.5	44.95	2
13	M	22	Obstacle-Failed	750	1	9.31654	10.6667	40.1333	3
13	M	22	Obstacle-Failed	750	4	15.7886	32.3333	40.5333	9
14	M	21	Judgment-Failed	250	1	7.31109	7.21053	53.8368	19
14	M	21	Judgment-Failed	250	4	8.88063	12.8571	48.7929	14
14	M	21	Judgment-Failed	750	1	10.7979	10.2778	47.0889	18
14	M	21	Judgment-Failed	750	4	10.4829	17.2857	49.7857	7
14	M	21	Judgment-Successful	250	1	8.47805	7.4	70.85	10
14	M	21	Judgment-Successful	250	4	8.98561	8.38462	66.2769	13
14	M	21	Judgment-Successful	750	1	10.1064	15	58.3	10
14	M	21	Judgment-Successful	750	4	11.6146	17.2	63.66	10
14	M	21	Obstacle-Failed	250	1	15.8498	40	56.5	1
14	M	21	Obstacle-Failed	250	4	9.41658	14.6667	48.7333	3
14	M	21	Obstacle-Failed	750	1	19.9746	53.5	41.3	2
14	M	21	Obstacle-Failed	750	4	14.4869	23.3846	39.2615	13
15	M	21	Judgment-Failed	250	1	11.2419	16.3333	60.4933	15
15	M	21	Judgment-Failed	250	4	8.22464	9.75	56.2875	8
15	M	21	Judgment-Failed	750	1	11.3293	13.7857	54.7857	14
15	M	21	Judgment-Failed	750	4	12.854	11.6667	54.325	12
15	M	21	Judgment-Successful	250	1	11.5985	14.3571	86.3071	14
15	M	21	Judgment-Successful	250	4	12.0552	12.7222	87.6889	18
15	M	21	Judgment-Successful	750	1	13.9409	14.3077	83.6385	13
15	M	21	Judgment-Successful	750	4	13.9218	13.1111	76.7556	9
15	M	21	Obstacle-Failed	250	1	9.61652	18	67.7	1
15	M	21	Obstacle-Failed	250	4	10.5205	14.25	47.45	4
15	M	21	Obstacle-Failed	750	1	8.6557	21.6667	50.7	3
15	M	21	Obstacle-Failed	750	4	11.346	10	40.6333	9
16	F	21	Judgment-Failed	250	1	8.33441	7.23077	36.6077	13
16	F	21	Judgment-Failed	250	4	15.7224	10.6364	28.8727	11
16	F	21	Judgment-Failed	750	1	14.4394	15.4615	29.2462	13
16	F	21	Judgment-Failed	750	4	14.1194	11.3333	22.6667	6
16	F	21	Judgment-Successful	250	1	8.98095	4.8125	72.5375	16
16	F	21	Judgment-Successful	250	4	9.19443	7.46154	69	13
16	F	21	Judgment-Successful	750	1	23.2986	31	52.5333	15
16	F	21	Judgment-Successful	750	4	13.2548	15.6154	58.9154	13
16	F	21	Obstacle-Failed	250	1	8.83363	2	20.2	1
16	F	21	Obstacle-Failed	250	4	7.89413	5.33333	22.95	6
16	F	21	Obstacle-Failed	750	1	26.8084	49	2.95	2
16	F	21	Obstacle-Failed	750	4	17.0345	18.6364	12.9909	11
17	F	22	Judgment-Failed	250	1	8.88549	13.0714	54.5643	14
17	F	22	Judgment-Failed	250	4	9.20279	15	52.8833	12
17	F	22	Judgment-Failed	750	1	21.2965	52.3	49.31	10
17	F	22	Judgment-Failed	750	4	9.73598	12	48.5833	12
17	F	22	Judgment-Successful	250	1	12.7369	31	82.1929	14
17	F	22	Judgment-Successful	250	4	9.94368	23.1818	83.6727	11
17	F	22	Judgment-Successful	750	1	18.2667	50.7143	56.7286	14
17	F	22	Judgment-Successful	750	4	15.6997	29.6	81.6	5
17	F	22	Obstacle-Failed	250	1	11.1248	14	29.8	2
17	F	22	Obstacle-Failed	250	4	11.2881	30.8571	47.4143	7
17	F	22	Obstacle-Failed	750	1	11.0581	34.1667	21.5833	6
17	F	22	Obstacle-Failed	750	4	16.3641	49	28.3385	13
18	M	19	Judgment-Failed	250	1	11.082	23.4	81.8933	15
18	M	19	Judgment-Failed	250	4	9.0369	16.6154	83.3154	13
18	M	19	Judgment-Failed	750	1	10.9723	17.1429	54.7929	14
18	M	19	Judgment-Failed	750	4	11.735	18.6667	54.0222	9
18	M	19	Judgment-Successful	250	1	10.6127	20.7692	86.0538	13
18	M	19	Judgment-Successful	250	4	9.99337	16.6923	85.0615	13
18	M	19	Judgment-Successful	750	1	16.5249	35.7143	49.5929	14
18	M	19	Judgment-Successful	750	4	10.2409	16.7692	52.8385	13
18	M	19	Obstacle-Failed	250	1	10.1829	7.5	79.95	2
18	M	19	Obstacle-Failed	250	4	17.5997	26.25	82.45	4
18	M	19	Obstacle-Failed	750	1	10.7749	12	25.45	2
18	M	19	Obstacle-Failed	750	4	15.4414	24	43.5375	8
19	M	22	Judgment-Failed	250	1	7.81752	13.6429	73.9786	14
19	M	22	Judgment-Failed	250	4	9.64848	16.1538	82.7769	13
19	M	22	Judgment-Failed	750	1	18.504	40.0833	63.9	12
19	M	22	Judgment-Failed	750	4	12.1878	24.4286	57.1143	7
19	M	22	Judgment-Successful	250	1	10.8851	18.75	79.4	16
19	M	22	Judgment-Successful	250	4	9.68034	14.8333	79.9917	12
19	M	22	Judgment-Successful	750	1	18.0665	45.6364	53.4091	11
19	M	22	Judgment-Successful	750	4	11.058	18.25	72.55	8
19	M	22	Obstacle-Failed	250	1	NA	NA	NA	0
19	M	22	Obstacle-Failed	250	4	9.03689	18.6	76.78	5
19	M	22	Obstacle-Failed	750	1	14.207	34.1429	37.2571	7
19	M	22	Obstacle-Failed	750	4	17.6174	40.4	35.98	15
20	F	21	Judgment-Failed	250	1	16.2464	24.5333	41.8533	15
20	F	21	Judgment-Failed	250	4	11.2656	11.3158	43.3737	19
20	F	21	Judgment-Failed	750	1	20.7448	28.5	42.9	10
20	F	21	Judgment-Failed	750	4	23.5248	35.625	42.175	8
20	F	21	Judgment-Successful	250	1	16.4431	17.7	92.51	10
20	F	21	Judgment-Successful	250	4	9.92481	10.1667	95.2333	6
20	F	21	Judgment-Successful	750	1	21.0925	29.6875	86.2562	16
20	F	21	Judgment-Successful	750	4	21.2164	31.8	89.99	10
20	F	21	Obstacle-Failed	250	1	11.6966	10.6	13.04	5
20	F	21	Obstacle-Failed	250	4	12.253	10	33.64	5
20	F	21	Obstacle-Failed	750	1	13.6956	20.25	33.7	4
20	F	21	Obstacle-Failed	750	4	12.4943	15.6667	26.95	12
21	M	21	Judgment-Failed	250	1	21.5553	55.3333	29.5444	9
21	M	21	Judgment-Failed	250	4	19.135	50.5	26.775	8
21	M	21	Judgment-Failed	750	1	30.9734	66.75	30.525	12
21	M	21	Judgment-Failed	750	4	19.0628	30.5556	28.2222	9
21	M	21	Judgment-Successful	250	1	19.2282	44.875	45.725	16
21	M	21	Judgment-Successful	250	4	20.9347	50.6364	40.9818	11
21	M	21	Judgment-Successful	750	1	32.5148	77.8889	35.5111	9
21	M	21	Judgment-Successful	750	4	24.0417	73.25	37.275	4
21	M	21	Obstacle-Failed	250	1	12.0265	27.8	31.46	5
21	M	21	Obstacle-Failed	250	4	15.7135	35.2727	29.8909	11
21	M	21	Obstacle-Failed	750	1	23.1962	62.1111	33.5222	9
21	M	21	Obstacle-Failed	750	4	21.9105	46.1765	29.2353	17
22	F	23	Judgment-Failed	250	1	13.5785	19.2143	39.7286	14
22	F	23	Judgment-Failed	250	4	13.1185	14.625	37.2875	8
22	F	23	Judgment-Failed	750	1	20.9983	28.9	31.17	10
22	F	23	Judgment-Failed	750	4	15.9498	19.5714	33.5	14
22	F	23	Judgment-Successful	250	1	11.7729	13.3125	53.1875	16
22	F	23	Judgment-Successful	250	4	11.9811	11.6875	53	16
22	F	23	Judgment-Successful	750	1	12.6812	15.5	52.3563	16
22	F	23	Judgment-Successful	750	4	19.0997	21.3333	53.1	6
22	F	23	Obstacle-Failed	250	1	NA	NA	NA	0
22	F	23	Obstacle-Failed	250	4	16.2303	18.6667	32.35	6
22	F	23	Obstacle-Failed	750	1	18.0289	35.25	24.55	4
22	F	23	Obstacle-Failed	750	4	20.144	29.8	23.98	10
Note: F = Female; M = Male; RT = Reaching time (s); SoA = Sense of agency; NA = Not Applicable
